# Supplementary material for: Synergistic Inhibitory Effect of Honey and Lactobacillus plantarum on Pathogenic Bacteria and Their Promotion of Healing in Infected Wounds
Source: Pathogens. 2023 Mar 22;12(3):501. doi: 10.3390/pathogens12030501 (PMC10053434; doi:10.3390/pathogens12030501)
Supplement: Supplementary file 1 [file pathogens-12-00501-s001.zip]

Archive with 1 entries (1 files):
- pathogens-2265616-supplementary.pdf
